# Supplementary material for: Cold-Adapted Uric Acid-Degrading Lacticaseibacillus paracasei NEFU-6 Application in Kimchi “Paocai”
Source: Molecules. 2026 May 18;31(10):1717. doi: 10.3390/molecules31101717 (PMC13210145; doi:10.3390/molecules31101717)
Supplement: Supplementary file 1 [file molecules-31-01717-s001.zip]

Archive with 1 entries (1 files):
- molecules-4220644-supplementary.pdf
